# Supplementary material for: In Situ Growth of Sodium Manganese Hexacyanoferrate on Carbon Nanotubes for High-Performance Sodium-Ion Batteries
Source: Molecules. 2024 Jan 8;29(2):313. doi: 10.3390/molecules29020313 (PMC10821419; doi:10.3390/molecules29020313)
Supplement: Supplementary file 1 [file molecules-29-00313-s001.zip]

Archive with 1 entries (1 files):
- molecules-2762119-supplementary.pdf
